# Supplementary material for: Discovery of Azaindolin-2-One as a Dual Inhibitor of GSK3β and Tau Aggregation with Potential Neuroprotective Activity
Source: Pharmaceuticals (Basel). 2022 Mar 31;15(4):426. doi: 10.3390/ph15040426 (PMC9029746; doi:10.3390/ph15040426)
Supplement: Supplementary file 1 [file pharmaceuticals-15-00426-s001.zip]

Archive with 1 entries (1 files):
- pharmaceuticals-1580201-supplementary.pdf
